# Supplementary material for: Sulfur-Doped Organosilica Nanodots as a Universal Sensor for Ultrafast Live/Dead Cell Discrimination
Source: Biosensors (Basel). 2022 Nov 10;12(11):1000. doi: 10.3390/bios12111000 (PMC9688158; doi:10.3390/bios12111000)
Supplement: Supplementary file 1 [file biosensors-12-01000-s001.zip]

Archive with 1 entries (1 files):
- biosensors-1969242-supplementary.pdf
